# Supplementary material for: Methods of Inactivation of Highly Pathogenic Viruses for Molecular, Serology or Vaccine Development Purposes
Source: Pathogens. 2022 Feb 19;11(2):271. doi: 10.3390/pathogens11020271 (PMC8879476; doi:10.3390/pathogens11020271)
Supplement: Supplementary file 1 [file pathogens-11-00271-s001.zip]

Archive with 1 entries (1 files):
- pathogens-1589344-supplementary.pdf
